# Supplementary material for: Neuroendocrine Differentiation in Conventional Colorectal Adenocarcinomas: Incidental Finding or Prognostic Biomarker?
Source: Cancers (Basel). 2021 Oct 12;13(20):5111. doi: 10.3390/cancers13205111 (PMC8533893; doi:10.3390/cancers13205111)
Supplement: Supplementary file 1 [file cancers-13-05111-s001.zip]

Archive with 6 entries (5 files):
- Supplementary/
- Supplementary/Supplementary Figure 1.pdf
- Supplementary/Supplementary Table 1.xlsx
- Supplementary/Supplementary Table 2.xlsx
- Supplementary/Supplementary Table 3.xlsx
- Supplementary/Supplementary Table 4.xlsx
