# Supplementary material for: Neuroendocrine Differentiation in Conventional Colorectal Adenocarcinomas: Incidental Finding or Prognostic Biomarker?
Source: Cancers (Basel). 2021 Oct 12;13(20):5111. doi: 10.3390/cancers13205111 (PMC8533893; doi:10.3390/cancers13205111)
Supplement: Supplementary file 1 [file cancers-13-05111-s001.zip › Supplementary/Supplementary Table 1.xlsx]

## Sheet: Blatt1
	Suppl. Table 1		Overall n (%)	Median overall survival (SE)	p-value	Mean disease specific survival (SE)	p-value	Mean disease free survival (SE)	p-value
	Age				<0.001		0.04		0.58
		below median	491 (49%)	85.54 (2.2)		90.34 (2.1)		80.56 (2.4)
		above median	522 (51%)	72.23 (2.2)		84.59 (2.3)		82.75 (2.4)
	Sex				0.28		0.79		0.71
		male	581 (57%)	77.39 (2.1)		87.54 (2.0)		82.05 (2.2)
		female	432(43%)	80.84 (2.45)		87.46 (2.4)		81.07 (2.6)
	pT				<0.001		<0.001		<0.001
		1	73 (7%)	97.8 (5.0)		116.76 (2.7)		110.40 (3.8)
		2	182 (18%)	92.24 (3.3)		103.42 (2.8)		99.12 (3.2)
		3	565 (56%)	79.77 (2.1)		88.59 (2.1)		81.82 (2.2)
		4	193 (19%)	56.34 (3.6)		59.64 (3.8)		53.00 (3.9)
	pN				<0.001		<0.001		<0.001
		0	561 (56%)	88.75 (1.9)		101.1 (1.7)		98.20 (1.9)
		1	287 (28%)	75.68 (3.0)		81.13 (3.0)		72.47 (3.2)
		2	165 (16%)	50.66 (4.0)		53.86 (4.1)		42.29 (4.0)
	pM				<0.001		<0.001		<0.001
		0	861 (85%)	86.20 (1.6)		96.14 (1.5)		90.17 (1.7)
		1	152 (15%)	37.78 (3.4)		41.44 (3.7)		32.94 (3.5)
	UICC Stage				<0.001		<0.001		<0.001
		1	201 (20%)	96.67 (3.0)		111.79 (2.0)		108.08 (2.4)
		2	343 (34%)	85.81 (2.6)		96.78 (2.4)		94.47 (2.6)
		3	317 (31%)	81.01 (2.8)		87.07 (2.7)		76.03 (3.0)
		4	152 (15%)	37.94 (3.3)		40.50 (3.6)		31.87 (3.4)
	Tumour type (WHO)				<0.001		<0.001		<0.001
		Adenocarcinoma NOS	629 (62%)	83.79 (1.9)		92.92 (1.8)		87.12 (2.0)
		Mucinous adenocarcinoma	86 (8%)	76.47 (5.6)		87.31 (5.7)		78.17 (6.1)
		Signet-ring cell carcinoma	9 (1%)	53.96 (22.5)		53.96 (22.5)		34.24 (18.8)
		Medullary adenocarcinoma	31 (3%)	97.75 (7.4)		116.16 (3,7)		112.52 (5.0)
		Micropapillary adenocarcinoma	128 (13%)	52.95 (4.3)		55.58 (4.5)		46.53 (4.5)
		Serrated adenocarcinoma	88 (9%)	78.15 (5.6)		86.65 (5.4)		81.72 (5.8)
		Adenoma-like adenocarcinoma	31 (3%)	97.56 (6.9)		114.79 (3.7)		116.17 (3.7)
		MANEC/NEC	11 (1%)	16.98 (6.7)		16.98 (6.7)		15.12 (6.86)
	WHO grade				<0.001		<0.001		<0.001
		low-grade	687 (68%)	85.82 (1.8)		95.25 (1.7)		88.99 (1.9)
		high-grade	326 (32%)	64.95 (2.8)		72.07 (2.9)		66.51 (3.1)
	Resection margin				<0.001		<0.001		<0.001
		R0	937 (92%)	82.95 (1.6)		92.46 (1.5)		86.29 (1.7)
		R1	41 (4%)	38.44 (7.3)		40.00 (7.6)		27.29 (6.2)
		R2	30 (3%)	21.86 (3.2)		21.86 (3.2)		22.3 (3.9)
	Lymphatic invasion				<0.001		<0.001		<0.001
		not present	498 (49%)	85.59 (2.0)		101.84 (1.8)		99.40 (1.97)
		present	508 (51%)	69.13 (2.3)		74.49 (2.3)		65.27 (2.5)
	Venous invasion				<0.001		<0.001		<0.001
		not present	867 (86%)	83.87 (1.6)		93.70 (1.5)		89.39 (1.7)
		present	139 (14%)	48.94 (4.3)		51.11 (4.4)		36.96 (4.0)
	Microsatellite status				0.01		<0.001		<0.001
		Microsatellite stable	854 (84%)	77.02 (1.7)		85.08 (1.7)		78.7(1.8)
		Microsatellite instable	159 (16%)	89.58 (3.8)		101.89 (3.3)		162.8 (7.2)
	Tumour localisation				0.47		0.98		0.65
		Right colon	492 (48%)	77.32 (2.3)		87.23 (2.3)		82.48 (2.4)
		Left colon	521 (52%)	80.36 (2.1)		87.81 (2.1)		80.83 (2.3)
