# Supplementary material for: Neuroendocrine Differentiation in Conventional Colorectal Adenocarcinomas: Incidental Finding or Prognostic Biomarker?
Source: Cancers (Basel). 2021 Oct 12;13(20):5111. doi: 10.3390/cancers13205111 (PMC8533893; doi:10.3390/cancers13205111)
Supplement: Supplementary file 1 [file cancers-13-05111-s001.zip › Supplementary/Supplementary Table 3.xlsx]

## Sheet: Blatt1
		Overall n (%)	Median overall survival (SE)	p-value	Mean disease specific survival (SE)	p-value	Mean disease free survival (SE)	p-value
				<0.001		<0.001		<0.001
	Conventional adenocarcinoma Synaptophysin negative	763	80.09 (1.8)		88.3 (1.7)		83.6 (1.9)
	Conventional adenocarcinoma 1-9% Synaptophysin positive	198	77.76 (3.7)		88.7 (3.6)		80.1 (3.9)
	Conventional adenocarcinoma 10-29% Synaptophysin positive	15	63.31 (13.0)		76.09 (14.7)		72.71 (16.01)
	Conventional adenocarcinoma 30-100% Synaptophysin positive	26	77.81 (1.6)		84.2 (10.25)		55.45 (10.08)
	MANEC	11	16.98 (6.70)		16.98 (6.70)		15.12 (6.8)
