# Supplementary material for: Neuroendocrine Differentiation in Conventional Colorectal Adenocarcinomas: Incidental Finding or Prognostic Biomarker?
Source: Cancers (Basel). 2021 Oct 12;13(20):5111. doi: 10.3390/cancers13205111 (PMC8533893; doi:10.3390/cancers13205111)
Supplement: Supplementary file 1 [file cancers-13-05111-s001.zip › Supplementary/Supplementary Table 4.xlsx]

## Sheet: Tabelle1
			HR (DSS)	lower CI (95%)	upper CI (95%)	p-value
	ConventionalAdenocarcinoma Synaptophysin subgroups					<0.001
	versus MANEC/NEC
		Conventional Adenocarcinoma Synaptophysin negative	1.0
		Conventional Adenocarcinoma 1-9% Synaptophysin positive	1.07	0.79	1.45
		Conventional Adenocarcinoma 10-29% Synaptophysin positive	0.84	0.34	2.06
		Conventional Adenocarcinoma 30-100% Synaptophysin positive	0.49	0.24	1.01
		MANEC/NEC	5.20	2.40	11.28
	WHO grade					0.001
		Low grade	1.00
		High grade	1.50	1.18	1.90
	UICC Stage	I	1.00			<0.001
		II	2.69	1.58	4.59
		III	3.71	2.19	6.25
		IV	15.25	9.01	25.81
	Age group					0.001
		Below median	1.00
		Median and above	1.46	1.18	1.90
	Sex	male	1.0			0.18
		female	1.16	0.92	1.47
